# Supplementary material for: Low-Dose Doxycycline Treatment Normalizes Levels of Some Salivary Metabolites Associated with Oral Microbiota in Patients with Primary Sjögren’s Syndrome
Source: Metabolites. 2021 Sep 3;11(9):595. doi: 10.3390/metabo11090595 (PMC8470364; doi:10.3390/metabo11090595)
Supplement: Supplementary file 1 [file metabolites-11-00595-s001.zip]

Archive with 1 entries (1 files):
- metabolites-1298241-supplementary.xlsx
