# Supplementary material for: Low-Dose Doxycycline Treatment Normalizes Levels of Some Salivary Metabolites Associated with Oral Microbiota in Patients with Primary Sjögren’s Syndrome
Source: Metabolites. 2021 Sep 3;11(9):595. doi: 10.3390/metabo11090595 (PMC8470364; doi:10.3390/metabo11090595)
Supplement: Supplementary file 1 [file metabolites-11-00595-s001.zip › metabolites-1298241-supplementary.xlsx]

## Sheet: pathway_results
Supplementary table 1: Results of the pathway analysis
	Total	Expected	Hits	Raw p	FDR	Impact
Aminoacyl-tRNA biosynthesis	48	0.8671	5	0.0013255	0.11134	0
Valine, leucine and isoleucine biosynthesis	8	0.14452	2	0.0082418	0.34616	0
Nicotinate and nicotinamide metabolism	15	0.27097	2	0.028584	0.67843	0.13816
Histidine metabolism	16	0.28903	2	0.032306	0.67843	0.12295
Phenylalanine, tyrosine and tryptophan biosynthesis	4	0.072258	1	0.07039	1	0.5
Porphyrin and chlorophyll metabolism	30	0.54194	2	0.10035	1	0.07465
Nitrogen metabolism	6	0.10839	1	0.10377	1	0
D-Glutamine and D-glutamate metabolism	6	0.10839	1	0.10377	1	0.5
Glycine, serine and threonine metabolism	33	0.59613	2	0.11788	1	0.05034
Glycerophospholipid metabolism	36	0.65032	2	0.13613	1	0.04318
Arginine and proline metabolism	38	0.68645	2	0.14864	1	0.086
Valine, leucine and isoleucine degradation	40	0.72258	2	0.16139	1	0
Phenylalanine metabolism	10	0.18065	1	0.16709	1	0.35714
Arginine biosynthesis	14	0.2529	1	0.22609	1	0.11675
Butanoate metabolism	15	0.27097	1	0.2402	1	0
Pantothenate and CoA biosynthesis	19	0.34323	1	0.29419	1	0.00714
Glutathione metabolism	28	0.50581	1	0.40248	1	0.01966
Alanine, aspartate and glutamate metabolism	28	0.50581	1	0.40248	1	0.19712
Glyoxylate and dicarboxylate metabolism	32	0.57806	1	0.44529	1	0
Biosynthesis of unsaturated fatty acids	36	0.65032	1	0.48514	1	0
Fatty acid elongation	39	0.70452	1	0.5132	1	0
Fatty acid degradation	39	0.70452	1	0.5132	1	0
Tryptophan metabolism	41	0.74065	1	0.53108	1	0.14305
Steroid biosynthesis	42	0.75871	1	0.53978	1	0.0282
Primary bile acid biosynthesis	46	0.83097	1	0.57305	1	0.05065
Fatty acid biosynthesis	47	0.84903	1	0.581	1	0.01473
Purine metabolism	65	1.1742	1	0.7019	1	0.01217
Steroid hormone biosynthesis	85	1.5355	1	0.79679	1	0.00528
